# Supplementary material for: Fungal Community, Metabolic Diversity, and Glomalin-Related Soil Proteins (GRSP) Content in Soil Contaminated With Crude Oil After Long-Term Natural Bioremediation
Source: Front Microbiol. 2020 Sep 17;11:572314. doi: 10.3389/fmicb.2020.572314 (PMC7528562; doi:10.3389/fmicb.2020.572314)
Supplement: Supplementary file 1 [file Table_1.XLSX]

## Sheet: HM-genera
	Variable	Correlations (Spreadsheet1) Marked correlations are significant at p < ,05000 N=6 (Casewise deletion of missing data)
		Mycosphaerella	Alternaria	Epicoccum	Leptosphaeria	Fusarium	Cladosporium	Preussia	Neoascochyta	Sclerostagonospora	Beauveria	Saccharicola	Sphaeropsis	Penicillium	Gibberella	Filobasidium	Cistella	Absidia	Paraphoma	Mortierella	Ochroconis	Phaeosphaeria
	Li	0.00924415	-0.115921	0.0546772	0.0909576	-0.43377	-0.173939	0.208157	-0.0571914	0.153045	0.081619	0.0631692	0.043171	0.786275	-0.0835032	0.191103	0.778254	-0.0840764	-0.368509	0.0256148	-0.0616146	0.366704
	Cr	-0.275341	-0.398962	-0.210226	-0.142221	-0.356903	-0.397302	-0.0622521	-0.213192	-0.0617721	-0.149073	-0.14724	-0.19334	0.584266	0.0820616	-0.0908236	0.731045	-0.283993	-0.191899	0.299933	-0.310011	0.131651
	Mn	0.545253	0.133292	0.603395	0.670232	-0.392838	-0.0560717	0.678361	0.328184	0.721845	0.676838	0.641408	0.622335	0.571361	0.15871	0.668767	0.289351	0.387521	-0.0594766	-0.164808	0.504211	0.836726
	Co	-0.103601	-0.297776	-0.0537794	0.0119706	-0.445066	-0.418802	0.0826326	0.0106226	0.0866637	0.0136092	-0.0143339	-0.0450937	0.612621	0.0450234	0.070315	0.625982	-0.195874	-0.268043	0.255148	-0.0793368	0.321746
	Ni	-0.253351	-0.331338	-0.14722	-0.0748705	-0.474447	-0.399564	-0.0252456	-0.193371	0.0045079	-0.0878033	-0.0587247	-0.130495	0.467429	0.295311	-0.0293348	0.702544	-0.304749	-0.0463462	0.249967	-0.280751	0.132506
	Cu	-0.174135	-0.315072	-0.00891305	0.0920419	-0.265309	-0.182139	0.0889624	-0.444606	0.178966	0.0666816	0.161438	0.0490974	0.315628	0.588938	0.0498463	0.650659	-0.0836706	0.379706	0.12083	-0.360644	0.117273
	Zn	-0.519557	-0.739937	-0.45492	-0.338268	0.638339	-0.235934	-0.459622	-0.683215	-0.27886	-0.336616	-0.249113	-0.325485	-0.476078	0.478184	-0.575708	-0.16548	-0.0708569	0.786708	0.540756	-0.658748	-0.47557
	Mo	-0.419029	-0.449893	-0.235309	-0.125625	-0.186431	-0.378057	-0.23088	-0.441272	-0.0534872	-0.145684	-0.0205141	-0.159104	-0.287584	0.895929	-0.237037	0.232547	-0.30224	0.715334	0.345118	-0.479754	-0.232456
	Cd	0.00702579	-0.654567	-0.0999079	0.00783571	0.600313	-0.339024	-0.00527766	-0.0216661	0.0724441	0.0547848	-0.0533225	0.000325154	0.2784	-0.381164	-0.156753	-0.163425	0.291488	-0.0650511	0.549091	0.00735736	0.298645
	Sn	0.588199	0.0307562	0.5834	0.657378	-0.18849	-0.114077	0.661148	0.429684	0.707411	0.682141	0.597111	0.615949	0.573368	-0.0617397	0.62194	0.101486	0.479956	-0.158129	-0.0440184	0.592665	0.896673
	Pb	0.629814	0.0604831	0.689	0.789717	0.195627	0.12894	0.657296	0.185207	0.824545	0.805174	0.811488	0.779512	-0.0473579	0.427532	0.596298	-0.351969	0.711858	0.573521	-0.142096	0.516582	0.685809
	Na	0.167653	0.067112	0.364597	0.442441	-0.337503	0.0983619	0.391623	-0.27421	0.498535	0.409333	0.531243	0.409685	0.139439	0.783	0.39001	0.431985	0.170654	0.57553	-0.226093	-0.0502379	0.290338
	Mg	0.333828	0.14597	0.480992	0.540496	-0.157507	0.370082	0.579809	-0.384275	0.597858	0.504815	0.598903	0.518212	0.582782	0.385649	0.522823	0.688796	0.412512	0.304823	-0.413555	-0.0315634	0.462203
	Al	-0.537585	-0.360781	-0.501376	-0.479071	0.483807	-0.0739141	-0.599749	-0.48236	-0.48855	-0.485814	-0.391799	-0.443704	-0.818453	0.400116	-0.623641	-0.416701	-0.256662	0.649888	0.315718	-0.559038	-0.754067
	K	0.565609	0.31422	0.45393	0.417103	-0.114518	0.220802	0.560873	0.412986	0.413083	0.433504	0.306937	0.405591	0.854111	-0.734979	0.534211	0.287467	0.412798	-0.754639	-0.312717	0.537512	0.703996
	Ca	-0.264266	-0.312642	-0.427906	-0.450606	0.650197	-0.135611	-0.480359	0.0420934	-0.48616	-0.414836	-0.496235	-0.409085	-0.419939	-0.507865	-0.528707	-0.629326	-0.0754689	-0.132865	0.390965	-0.114923	-0.407531
	Fe	-0.214113	-0.0316788	-0.316491	-0.375017	0.627795	0.235902	-0.397491	-0.192238	-0.433154	-0.368496	-0.369753	-0.315977	-0.495574	-0.319357	-0.427336	-0.49629	-0.0076924	0.0677945	0.0380886	-0.221375	-0.54654
	Be	-0.0247731	0.11399	0.125635	0.141077	-0.352625	0.274113	0.237509	-0.51596	0.186742	0.091589	0.204478	0.117947	0.575043	0.313109	0.223755	0.927362	-0.006	0.095612	-0.343469	-0.337867	0.0902442
	V	-0.0525219	0.546579	-0.089365	-0.226674	-0.359878	0.129248	-0.225911	0.381605	-0.324755	-0.236871	-0.236195	-0.203117	-0.495712	-0.0855293	-0.0708484	-0.350247	-0.360999	-0.256841	-0.279365	0.177972	-0.387253
	As	-0.029072	-0.225274	-0.180781	-0.182469	-0.178034	-0.652149	-0.182887	0.743251	-0.187778	-0.126799	-0.303098	-0.208586	0.0030583	-0.491355	-0.140327	-0.419159	-0.255014	-0.618547	0.512265	0.403853	0.199199
	Se	-0.0524521	0.546635	-0.0893027	-0.226617	-0.359916	0.12927	-0.225844	0.38167	-0.324701	-0.236813	-0.236148	-0.203062	-0.495648	-0.0855794	-0.0707777	-0.350235	-0.360961	-0.256907	-0.27941	0.178048	-0.387176
	Sr	-0.740762	-0.525817	-0.716399	-0.693861	0.515516	-0.131319	-0.756955	-0.674422	-0.687624	-0.704703	-0.613058	-0.661218	-0.614643	0.243605	-0.805904	-0.148746	-0.399161	0.490817	0.423406	-0.80247	-0.880589
	Ag	-0.957714	-0.609363	-0.988051	-0.996914	-0.00313491	-0.602228	-0.974591	-0.302503	-0.986615	-0.993453	-0.98976	-0.999895	-0.331281	-0.0747203	-0.951312	0.0867465	-0.885132	-0.164507	0.689733	-0.749076	-0.865273
	Sb	0.233181	0.0324383	0.37123	0.442337	-0.45542	-0.0216093	0.465997	-0.0885364	0.509232	0.421998	0.471494	0.394069	0.537027	0.420769	0.456657	0.620649	0.155987	0.14029	-0.162031	0.0755042	0.51105
	Ba	-0.95744	-0.609388	-0.988254	-0.997222	0.000433243	-0.601025	-0.975344	-0.302612	-0.987175	-0.993665	-0.990045	-0.999923	-0.334217	-0.0755953	-0.952296	0.0829628	-0.883774	-0.163122	0.689827	-0.748809	-0.866595
	La	-0.662134	-0.743866	-0.668344	-0.588166	0.246139	-0.754112	-0.740491	-0.0612647	-0.559473	-0.557251	-0.56127	-0.594471	-0.787289	0.354577	-0.747463	-0.566503	-0.510892	0.416912	0.858099	-0.389259	-0.556873
	Ce	-0.740762	-0.525817	-0.716399	-0.693861	0.515516	-0.131319	-0.756955	-0.674422	-0.687624	-0.704703	-0.613058	-0.661218	-0.614643	0.243605	-0.805904	-0.148746	-0.399161	0.490817	0.423406	-0.80247	-0.880589
	Eu	-0.830065	-0.42308	-0.750658	-0.742288	0.116449	-0.260221	-0.808192	-0.580214	-0.738691	-0.764329	-0.646789	-0.727781	-0.67767	0.472853	-0.78787	-0.025056	-0.651502	0.475695	0.399191	-0.808873	-0.939247
	Gd	-0.653684	-0.573253	-0.701854	-0.673171	0.184613	-0.689246	-0.7991	0.0801499	-0.677543	-0.641553	-0.667802	-0.669434	-0.835343	0.161085	-0.769204	-0.649892	-0.591622	0.203577	0.766666	-0.311324	-0.643433
	Tl	-0.200414	0.081689	-0.298632	-0.378121	0.484596	0.235226	-0.397895	-0.0938504	-0.449386	-0.374383	-0.375372	-0.321022	-0.539075	-0.300499	-0.393233	-0.510547	-0.0792722	0.00851366	-0.0223426	-0.160572	-0.562495
	Bi	-0.200398	0.0816921	-0.29862	-0.378108	0.484602	0.235226	-0.397883	-0.0938339	-0.449373	-0.374369	-0.375361	-0.321009	-0.539072	-0.300509	-0.393221	-0.510561	-0.0792579	0.00850789	-0.022343	-0.160553	-0.562478
