# Supplementary material for: Fungal Community, Metabolic Diversity, and Glomalin-Related Soil Proteins (GRSP) Content in Soil Contaminated With Crude Oil After Long-Term Natural Bioremediation
Source: Front Microbiol. 2020 Sep 17;11:572314. doi: 10.3389/fmicb.2020.572314 (PMC7528562; doi:10.3389/fmicb.2020.572314)
Supplement: Supplementary file 2 [file Table_2.XLSX]

## Sheet: genera
Variable	Correlations (Spreadsheet4) Marked correlations are significant at p < ,05000 N=6 (Casewise deletion of missing data)
Variable	Correlations (Spreadsheet11) Marked correlations are significant at p < ,05000 N=6 (Casewise deletion of missing data)
	Mycosphaerella	Alternaria	Epicoccum	Leptosphaeria	Fusarium	Cladosporium	Preussia	Neoascochyta	Sclerostagonospora	Beauveria	Saccharicola	Sphaeropsis	Penicillium	Gibberella	Filobasidium	Cistella	Absidia	Paraphoma	Mortierella	Ochroconis	Phaeosphaeria	Funneliformis	Pseudopithomyces	Knufia	Phialophora	Amylostereum	Vishniacozyma	Pyrenochaetopsis	Holtermanniella	Pseudeurotium	Pulvinula	Cystofilobasidium	Malassezia	Gliomastix	Staphylotrichum	Ilyonectria	Clonostachys	Ganoderma	Tolypocladium	Curvularia	Paramicrosporidium	Chaetosphaeronema	Boeremia	Septoriella	Plenodomus	Dactylella	Tetracladium	Cyphellophora	Symbiotaphrina
pHH2O	0.384954	0.116936	0.437045	0.475328	-0.268565	0.178341	0.582972	-0.0584677	0.529825	0.461801	0.454704	0.440608	0.888337	-0.082375	0.533709	0.720761	0.342989	-0.230129	-0.287006	0.166963	0.647669	0.560971	-0.260398	-0.535712	0.409726	0.429441	0.23831	-0.153178	0.0362084	0.555093	0.750226	0.208735	0.355034	0.607359	-0.291156	-0.431958	0.695275	-0.569889	0.63939	-0.00978106	-0.119627	0.214623	-0.774099	-0.473373	-0.442237	-0.714972	-0.919543	-0.485652	-0.858714
C (%)	0.575945	0.165872	0.586877	0.631773	-0.340734	0.000527727	0.687073	0.36413	0.675257	0.642306	0.574275	0.589027	0.737826	-0.111685	0.666823	0.346973	0.414212	-0.291504	-0.197527	0.532908	0.867274	0.640748	-0.283343	-0.410268	0.489075	0.571639	0.495689	-0.288281	0.248246	0.653171	0.618245	0.431351	0.685688	0.576342	-0.189533	-0.534291	0.820891	-0.635432	0.294729	-0.0386366	-0.249176	-0.155422	-0.789129	-0.388149	-0.624377	-0.328511	-0.951842	-0.673408	-0.719126
N (%)	0.108916	-0.515232	0.0399589	0.142026	0.282617	-0.312636	0.177682	0.0276612	0.21828	0.177656	0.0755913	0.114761	0.584312	-0.348204	0.0503653	0.167475	0.275855	-0.215883	0.39953	0.0791201	0.49281	0.13725	0.243474	-0.857754	0.105188	0.111064	0.732705	0.0265732	0.701094	0.575426	0.0898316	0.881825	0.520256	-0.0283621	0.542093	0.163854	0.805762	-0.359866	0.0847528	-0.229781	0.371816	0.199312	-0.411875	-0.824141	-0.829149	-0.249646	-0.485145	-0.00415486	-0.688868
Naphthalene	-0.447661	-0.184461	-0.288097	-0.249724	0.0586045	-0.00750372	-0.367435	-0.567989	-0.23716	-0.283327	-0.117017	-0.239689	-0.659519	0.830998	-0.352412	-0.0324622	-0.276708	0.829645	0.0904547	-0.562691	-0.595468	-0.274796	0.113717	0.138449	-0.149512	-0.229488	-0.725411	0.753322	-0.786899	-0.619275	0.0905504	-0.564281	-0.625092	-0.313826	-0.300948	0.405596	-0.816163	0.906929	-0.241716	0.791643	0.311601	0.136237	0.16083	0.0365532	0.728791	-0.000538146	0.497655	0.391609	0.0887752
Acenaphthylene	-0.474073	-0.0425615	-0.514134	-0.581248	0.265292	-0.000715358	-0.633623	-0.159661	-0.6422	-0.585217	-0.546762	-0.537982	-0.753606	0.00632085	-0.587673	-0.462399	-0.400866	0.1555	0.146756	-0.357764	-0.792366	-0.604136	0.214543	0.555244	-0.470491	-0.52346	-0.413513	0.115391	-0.162437	-0.617302	-0.692075	-0.415549	-0.580305	-0.531891	0.185549	0.41016	-0.770746	0.513444	-0.350679	-0.0786822	0.0987045	0.0122734	0.825141	0.536905	0.584608	0.470145	0.93671	0.558375	0.854753
Acenaphthene	-0.45892	-0.015959	-0.496857	-0.567335	0.262471	0.0321133	-0.615824	-0.170054	-0.629932	-0.573161	-0.531387	-0.522974	-0.73969	0.00381386	-0.569429	-0.444941	-0.386744	0.154164	0.114076	-0.35565	-0.78808	-0.585229	0.212504	0.568852	-0.452886	-0.508138	-0.43896	0.100167	-0.1803	-0.608608	-0.671579	-0.438832	-0.58518	-0.504659	0.165986	0.398914	-0.782113	0.503724	-0.328935	-0.0834411	0.0908792	0.0115929	0.829665	0.552761	0.592306	0.447869	0.931409	0.55539	0.854293
Fluorene	-0.468179	-0.0294911	-0.490159	-0.552828	0.254778	0.024412	-0.613857	-0.198073	-0.611713	-0.560557	-0.506941	-0.509845	-0.777746	0.0866198	-0.567222	-0.44709	-0.387257	0.229952	0.119366	-0.374338	-0.795913	-0.576373	0.216101	0.561818	-0.437092	-0.494925	-0.48005	0.163503	-0.240441	-0.632825	-0.633972	-0.462493	-0.600061	-0.510416	0.133293	0.416675	-0.821738	0.567999	-0.356398	-0.000373379	0.113579	0.00264795	0.806367	0.53377	0.625524	0.444736	0.934953	0.559607	0.827924
Anthracene	0.00223078	0.341065	0.0844037	0.0404088	0.19104	0.48937	-0.0436111	-0.312623	-0.0111081	0.00727744	0.137778	0.0835695	-0.617409	0.453811	-0.0109045	-0.274603	0.0946571	0.603514	-0.390541	-0.154936	-0.40718	0.034898	0.271358	0.606943	0.181333	0.10056	-0.898987	0.159743	-0.657793	-0.313136	0.0380235	-0.67782	-0.379598	0.0487021	-0.270825	0.267285	-0.975036	0.610228	-0.26888	0.3601	0.134124	-0.278121	0.591311	0.530255	0.594083	0.100346	0.637684	0.383112	0.485375
Phenanthrene	0.00223078	0.341065	0.0844037	0.0404088	0.19104	0.48937	-0.0436111	-0.312623	-0.0111081	0.00727744	0.137778	0.0835695	-0.617409	0.453811	-0.0109045	-0.274603	0.0946571	0.603514	-0.390541	-0.154936	-0.40718	0.034898	0.271358	0.606943	0.181333	0.10056	-0.898987	0.159743	-0.657793	-0.313136	0.0380235	-0.67782	-0.379598	0.0487021	-0.270825	0.267285	-0.975036	0.610228	-0.26888	0.3601	0.134124	-0.278121	0.591311	0.530255	0.594083	0.100346	0.637684	0.383112	0.485375
Fluoranthene	0.637132	0.873524	0.639726	0.533275	0.0277852	0.879979	0.560353	0.107844	0.452006	0.505048	0.549273	0.576326	0.00775492	-0.0998172	0.602054	-0.113565	0.535884	0.0220801	-0.896544	0.434422	0.214003	0.582622	0.11442	0.719149	0.613019	0.586434	-0.652523	-0.599022	-0.326403	0.299547	0.303244	-0.527562	0.149025	0.685453	-0.361441	-0.257554	-0.485537	-0.181819	0.0823121	-0.192469	-0.260378	-0.542146	0.440059	0.721404	0.117353	-0.0955842	0.120345	-0.0705013	0.38927
Pyrene	0.382063	0.833876	0.372995	0.238692	-0.156205	0.642249	0.252097	0.235377	0.138704	0.21386	0.249797	0.278456	-0.256138	-0.0717379	0.354944	-0.243242	0.171987	-0.0758055	-0.724189	0.35452	-0.0621423	0.262948	-0.0988089	0.932573	0.276795	0.283881	-0.600935	-0.549832	-0.372598	-0.0593183	0.00661881	-0.671016	-0.0723717	0.420512	-0.410153	-0.323513	-0.579185	-0.0889446	-0.0175856	-0.189885	-0.455995	-0.496584	0.51368	0.934148	0.39372	0.190752	0.301911	-0.11563	0.694768
Chrysene	0.381253	0.823082	0.389471	0.265525	-0.229652	0.561862	0.25152	0.297638	0.168356	0.242473	0.28288	0.299226	-0.349444	0.0534565	0.369266	-0.310062	0.138625	0.00191587	-0.682899	0.394644	-0.0462662	0.265146	-0.149097	0.959914	0.27929	0.302128	-0.593208	-0.477686	-0.431267	-0.113429	0.0240593	-0.679251	-0.0499996	0.389486	-0.465137	-0.35059	-0.598759	-0.0134504	-0.116698	-0.0652985	-0.488416	-0.56823	0.448984	0.937471	0.436568	0.279888	0.287423	-0.180054	0.69412
Benz[a]anthracene	0.335332	0.798236	0.341383	0.216143	-0.23927	0.521958	0.199648	0.302029	0.118062	0.193971	0.233264	0.2495	-0.385686	0.0563399	0.322243	-0.326965	0.0878717	-0.00492643	-0.644606	0.370146	-0.0904991	0.212312	-0.16456	0.971525	0.227048	0.252095	-0.581471	-0.458191	-0.429443	-0.162137	-0.0224383	-0.686642	-0.0837729	0.340613	-0.455828	-0.341338	-0.610127	0.00781039	-0.132999	-0.0640416	-0.496194	-0.550538	0.46231	0.948924	0.467818	0.314715	0.31888	-0.170057	0.727837
Benzo[b]fluoranthene	0.539661	0.788934	0.544729	0.448626	0.0272982	0.706887	0.415988	0.202794	0.362213	0.428883	0.47279	0.491176	-0.299847	0.0512524	0.479952	-0.373982	0.421098	0.162015	-0.737142	0.444341	0.0973023	0.444356	0.137105	0.830131	0.512361	0.500776	-0.649575	-0.465815	-0.356105	0.12607	0.131343	-0.527123	0.119898	0.481791	-0.312142	-0.165053	-0.632526	0.035871	-0.202998	-0.0524388	-0.242136	-0.670798	0.53275	0.788778	0.226898	0.186355	0.309424	-0.0227654	0.56455
Benzo[k]fluoranthene	0.539661	0.788934	0.544729	0.448626	0.0272982	0.706887	0.415988	0.202794	0.362213	0.428883	0.47279	0.491176	-0.299847	0.0512524	0.479952	-0.373982	0.421098	0.162015	-0.737142	0.444341	0.0973023	0.444356	0.137105	0.830131	0.512361	0.500776	-0.649575	-0.465815	-0.356105	0.12607	0.131343	-0.527123	0.119898	0.481791	-0.312142	-0.165053	-0.632526	0.035871	-0.202998	-0.0524388	-0.242136	-0.670798	0.53275	0.788778	0.226898	0.186355	0.309424	-0.0227654	0.56455
Benzo[a]pyrene	-0.244488	0.183045	-0.284085	-0.370079	0.282612	0.241139	-0.412363	-0.118437	-0.445899	-0.379752	-0.335857	-0.318345	-0.676385	-0.0336654	-0.366243	-0.465973	-0.190973	0.155315	-0.101458	-0.199566	-0.644921	-0.379362	0.261327	0.677363	-0.243674	-0.301758	-0.54054	-0.0587053	-0.208643	-0.450357	-0.548807	-0.486766	-0.461358	-0.29809	0.103902	0.328095	-0.823717	0.417381	-0.312263	-0.133043	0.049602	-0.146001	0.880211	0.659901	0.52801	0.400198	0.887767	0.508172	0.869849
Indeno[1,2,3-cd]pyrene	-0.381193	0.0533672	-0.421851	-0.497656	0.262796	0.0884039	-0.548164	-0.126946	-0.565847	-0.503395	-0.464005	-0.451182	-0.736551	-0.00667167	-0.498885	-0.478821	-0.323666	0.153186	0.0497372	-0.284288	-0.734655	-0.517969	0.225318	0.619111	-0.383891	-0.436131	-0.460929	0.0419811	-0.181347	-0.558613	-0.644094	-0.447126	-0.530132	-0.443175	0.149524	0.370146	-0.795498	0.476982	-0.348304	-0.0988286	0.0671946	-0.0638374	0.849932	0.59954	0.568162	0.461522	0.921995	0.529988	0.875773
Dibenz[a,h]anthracene	0.409498	0.627786	0.391114	0.30379	0.260549	0.691495	0.265581	0.0596114	0.220389	0.288205	0.331692	0.35758	-0.37678	-0.0225467	0.29581	-0.442196	0.407784	0.21523	-0.614154	0.29069	-0.053378	0.302001	0.342766	0.75235	0.420883	0.373834	-0.666862	-0.38894	-0.258729	0.0974262	-0.0318133	-0.451436	0.0354161	0.319527	-0.0967344	0.0782989	-0.725855	0.148864	-0.266111	-0.122064	-0.033675	-0.579286	0.731306	0.714478	0.202623	0.197057	0.518344	0.235609	0.627407
Benzo[g,h,i]perylene	0.946114	0.721673	0.886923	0.839608	0.0535181	0.579722	0.825223	0.568242	0.785188	0.851039	0.790299	0.859131	0.151468	-0.242919	0.838181	-0.401366	0.788694	-0.107089	-0.664675	0.892301	0.737284	0.806034	0.188794	0.442721	0.815826	0.860228	-0.064954	-0.724655	0.179363	0.710557	0.294795	0.105742	0.778157	0.706178	-0.0578511	-0.324922	0.0320578	-0.424338	-0.228738	-0.278075	-0.234365	-0.870969	0.17352	0.412033	-0.473159	0.156839	-0.202876	-0.31718	0.155315
Sum of 16 PAH’s	0.265862	0.643727	0.262073	0.157653	0.0670946	0.571125	0.117692	0.111213	0.0661137	0.138165	0.190416	0.205287	-0.490864	0.0576096	0.192429	-0.428917	0.17709	0.171076	-0.561446	0.231101	-0.199834	0.150166	0.137288	0.877172	0.24088	0.217027	-0.67699	-0.338305	-0.3761	-0.133322	-0.112803	-0.604805	-0.124867	0.220385	-0.234581	-0.0314477	-0.771897	0.194036	-0.253188	-0.0574546	-0.200425	-0.52243	0.684545	0.840184	0.416683	0.298948	0.54797	0.139407	0.746631
aliphatics	0.709817	0.536909	0.606445	0.552429	-0.381247	0.0546072	0.592456	0.899725	0.512672	0.581785	0.439883	0.535572	0.351875	-0.46192	0.661277	-0.242455	0.336665	-0.621381	-0.315214	0.920055	0.752441	0.510457	-0.323852	0.287581	0.378585	0.518171	0.533779	-0.791927	0.462093	0.533529	0.077243	0.309711	0.772629	0.493051	-0.0741934	-0.684554	0.597754	-0.775202	-0.0514473	-0.464987	-0.617942	-0.615964	-0.244791	0.312592	-0.519615	0.306411	-0.539907	-0.72166	0.0944717
[truncated: 53 more columns]

## Sheet: family
Variable	Correlations (Spreadsheet7) Marked correlations are significant at p < ,05000 N=6 (Casewise deletion of missing data)
	Mycosphaerellaceae	Didymellaceae	Pleosporaceae	Nectriaceae	Phaeosphaeriaceae	Leptosphaeriaceae	Cladosporiaceae	Omphalotaceae	Sporormiaceae	Massarinaceae	Cordycipitaceae	Aspergillaceae	Botryosphaeriaceae	Filobasidiaceae	Hyaloscyphaceae	Cunninghamellaceae	Glomeraceae	Mortierellaceae	Sympoventuriaceae
pHH2O	0.369959	0.0461841	0.290904	-0.363596	0.113196	0.418557	0.178341	0.435811	0.582972	0.487426	0.454415	0.893099	0.440292	0.533709	0.665963	0.388855	0.625168	-0.287006	-0.279684
C (%)	0.560465	0.306284	0.209184	-0.452318	0.125191	0.548289	0.000527727	0.580174	0.687073	0.640493	0.633256	0.769841	0.587337	0.666823	0.292296	0.507837	0.853095	-0.197527	0.0319251
N (%)	0.0697606	-0.304528	-0.46943	0.150384	0.0124629	-0.0298223	-0.312636	0.10191	0.177682	0.151728	0.181827	0.552334	0.109499	0.0503653	0.160341	0.388282	0.473574	0.39953	-0.450761
Naphthalene	-0.416536	-0.325916	-0.173233	0.475065	0.616182	-0.109108	-0.00750372	-0.231132	-0.367435	-0.198982	-0.281994	-0.658716	-0.216844	-0.352412	-0.133488	-0.361832	-0.804901	0.0904547	-0.31385
Acenaphthylene	-0.458123	-0.139266	-0.126925	0.318877	-0.243485	-0.502312	-0.000715358	-0.529646	-0.633623	-0.601732	-0.577528	-0.775092	-0.540008	-0.587673	-0.386926	-0.484958	-0.728278	0.146756	0.174194
Acenaphthene	-0.44245	-0.125162	-0.0968704	0.309806	-0.245579	-0.485374	0.0321133	-0.514217	-0.615824	-0.588889	-0.565464	-0.75934	-0.525196	-0.569429	-0.369164	-0.475106	-0.731519	0.114076	0.180463
Fluorene	-0.44939	-0.136263	-0.112955	0.340424	-0.167954	-0.462125	0.024412	-0.500839	-0.613857	-0.568409	-0.553115	-0.794386	-0.509716	-0.567222	-0.385523	-0.477726	-0.76646	0.119366	0.156669
Anthracene	0.0344363	0.195268	0.239074	0.336283	0.337861	0.178981	0.48937	0.0963984	-0.0436111	0.0424707	0.0135371	-0.561742	0.0925396	-0.0109045	-0.307216	-0.0333008	-0.744937	-0.390541	0.201933
Phenanthrene	0.0344363	0.195268	0.239074	0.336283	0.337861	0.178981	0.48937	0.0963984	-0.0436111	0.0424707	0.0135371	-0.561742	0.0925396	-0.0109045	-0.307216	-0.0333008	-0.744937	-0.390541	0.201933
Fluoranthene	0.656225	0.740196	0.766607	-0.182717	-0.0391983	0.610051	0.879979	0.587174	0.560353	0.489948	0.508429	0.104235	0.568233	0.602054	-0.089231	0.430871	-0.0974256	-0.896544	0.615333
Pyrene	0.408884	0.692217	0.720986	-0.300039	-0.21468	0.349126	0.642249	0.28995	0.252097	0.193519	0.213293	-0.183358	0.270733	0.354944	-0.191861	0.0693243	-0.155775	-0.724189	0.743993
Chrysene	0.412303	0.722982	0.687007	-0.30972	-0.115863	0.387635	0.561862	0.31018	0.25152	0.229264	0.240088	-0.27019	0.294959	0.369266	-0.278895	0.0449057	-0.143495	-0.682899	0.78035
Benz[a]anthracene	0.366828	0.698281	0.662713	-0.308655	-0.136046	0.340615	0.521958	0.260421	0.199648	0.180206	0.191357	-0.311224	0.245361	0.322243	-0.292276	-0.00492348	-0.160708	-0.644606	0.779726
Benzo[b]fluoranthene	0.565034	0.741429	0.611199	-0.0882244	0.0529917	0.542097	0.706887	0.501646	0.415988	0.413939	0.432234	-0.199375	0.487071	0.479952	-0.360618	0.323653	-0.211876	-0.737142	0.699875
Benzo[k]fluoranthene	0.565034	0.741429	0.611199	-0.0882244	0.0529917	0.542097	0.706887	0.501646	0.415988	0.413939	0.432234	-0.199375	0.487071	0.479952	-0.360618	0.323653	-0.211876	-0.737142	0.699875
Benzo[a]pyrene	-0.226157	0.0709332	0.0713076	0.26676	-0.22248	-0.283962	0.241139	-0.308137	-0.412363	-0.40066	-0.371112	-0.668566	-0.322641	-0.366243	-0.390901	-0.293886	-0.689103	-0.101458	0.315322
Indeno[1,2,3-cd]pyrene	-0.363818	-0.0446578	-0.0464596	0.2906	-0.237695	-0.414585	0.0884039	-0.442114	-0.548164	-0.522356	-0.495519	-0.745571	-0.454095	-0.498885	-0.403094	-0.414557	-0.70916	0.0497372	0.246999
Dibenz[a,h]anthracene	0.429437	0.577207	0.444697	0.127832	0.0171863	0.379598	0.691495	0.36826	0.265581	0.265986	0.296831	-0.291006	0.35193	0.29581	-0.410259	0.300763	-0.398956	-0.614154	0.573013
Benzo[g,h,i]perylene	0.947832	0.911223	0.498436	-0.223755	0.0438108	0.812249	0.579722	0.859765	0.825223	0.800667	0.853883	0.269606	0.848468	0.838181	-0.393847	0.786596	0.392748	-0.664675	0.736894
Sum of 15 PAH’s	0.293163	0.556823	0.481647	-0.000588819	-0.0484188	0.266865	0.571125	0.216879	0.117692	0.123156	0.142484	-0.418202	0.201602	0.192429	-0.393409	0.0680577	-0.407455	-0.561446	0.631716
aliphatics	0.701765	0.771229	0.404145	-0.669912	-0.343369	0.485318	0.0546072	0.529212	0.592456	0.512718	0.573758	0.411297	0.520606	0.661277	-0.195766	0.416278	0.876502	-0.315214	0.746569

## Sheet: class
	OW_1	OW_2	OW_3	OWP_1	OWP_2	OWP_3
Dothideomycetes	57.5196	25.5751	26.7566	35.7993	26.9293	20.9885
Sordariomycetes	11.6073	16.0896	8.56963	13.6127	26.5377	35.1582
Agaricomycetes	5.45397	9.1196	25.6924	3.87324	5.20549	3.0198
Eurotiomycetes	3.5477	5.41505	3.34787	9.25	2.36146	5.5054
Tremellomycetes	3.43192	5.941	2.53321	1.51056	0.969107	1.98671
Leotiomycetes	2.57236	2.93849	20.7515	5.28521	6.139	6.89389
Mucoromycetes	1.33693	0.365882	0.247868	0	0.0593331	0.686519
Glomeromycetes	1.14662	1.3812	0.951814	0.591549	0.29271	0.0728461
Mortierellomycetes	1.07525	7.88475	3.28012	3.17254	6.41984	5.88066
Rozellomycotina	0.907145	0.615138	0.213167	0	1.58617	1.20969
Pezizomycetes	0.716835	0.624285	0.507304	0.0246479	0.47862	0
Malasseziomycetes	0.363175	0.262977	0.0148721	0.0387324	0.0118666	0.105958
Microbotryomycetes	0.287051	0.301852	0.183423	0.225352	0.249199	0.0728461
Orbiliomycetes	0.237888	0.832381	0.864234	0.605634	0.581464	0.445906
Olpidiomycetes	0.123702	0.553396	0.0578359	0	1.99755	0.481226
Xylonomycetes	0.118944	0.235536	0.0842752	0.68662	0.138444	0.335533
Cystobasidiomycetes	0.0333043	0	0.0793179	0.53169	0.0118666	0.0618088
pHH2O	5.43	5.23	5.54	4.75	5.1	4.9
C (%)	6.071	5.651	5.206	3.069	4.106	3.185
N (%)	0.156	0.222	0.162	0.036	0.117	0.162
Naphthalene	0.09	0.053	0.092	0.124	0.189	0.122
Acenaphthylene	0.039	0.06	0.06	0.166	0.097	0.14
Acenaphthene	0.037	0.051	0.055	0.144	0.084	0.121
Fluorene	0.048	0.059	0.064	0.163	0.106	0.138
Anthracene	0.132	0.067	0.102	0.162	0.146	0.143
Phenanthrene	0.132	0.067	0.102	0.162	0.146	0.143
Fluoranthene	0.253	0.1	0.173	0.245	0.134	0.183
Pyrene	0.258	0.107	0.18	0.355	0.15	0.191
Chrysene	0.238	0.08	0.132	0.34	0.141	0.147
Benz[a]anthracene	0.245	0.086	0.137	0.373	0.152	0.156
Benzo[b]fluoranthene	0.291	0.1	0.145	0.317	0.164	0.21
Benzo[k]fluoranthene	0.291	0.1	0.145	0.317	0.164	0.21
Benzo[a]pyrene	0.093	0.077	0.091	0.202	0.116	0.17
Indeno[1,2,3-cd]pyrene	0.097	0.109	0.115	0.306	0.173	0.253
Dibenz[a,h]anthracene	0.261	0.118	0.154	0.297	0.171	0.25
Benzo[g,h,i]perylene	0.501	0.298	0.232	0.355	0.199	0.298
Sum of 15 PAH’s	3.007	1.533	1.978	4.03	2.329	2.873
aliphatics	35.72	35.72	16.8	25.82	3.94	8.05
	Dothideomycetes	Sordariomycetes	Agaricomycetes	Eurotiomycetes	Tremellomycetes	Leotiomycetes	Mucoromycetes	Glomeromycetes	Mortierellomycetes	Rozellomycotina	Pezizomycetes	Malasseziomycetes	Microbotryomycetes	Orbiliomycetes	Olpidiomycetes	Xylonomycetes	Cystobasidiomycetes	pHH2O	C (%)	N (%)	Naphthalene	Acenaphthylene	Acenaphthene	Fluorene	Anthracene	Phenanthrene	Fluoranthene	Pyrene	Chrysene	Benz[a]anthracene	Benzo[b]fluoranthene	Benzo[k]fluoranthene	Benzo[a]pyrene	Indeno[1,2,3-cd]pyrene	Dibenz[a,h]anthracene	Benzo[g,h,i]perylene	Sum of 15 PAH’s	aliphatics
OW_1	57.5196	11.6073	5.45397	3.5477	3.43192	2.57236	1.33693	1.14662	1.07525	0.907145	0.716835	0.363175	0.287051	0.237888	0.123702	0.118944	0.0333043	5.43	6.071	0.156	0.09	0.039	0.037	0.048	0.132	0.132	0.253	0.258	0.238	0.245	0.291	0.291	0.093	0.097	0.261	0.501	3.007	35.72
OW_2	25.5751	16.0896	9.1196	5.41505	5.941	2.93849	0.365882	1.3812	7.88475	0.615138	0.624285	0.262977	0.301852	0.832381	0.553396	0.235536	0	5.23	5.651	0.222	0.053	0.06	0.051	0.059	0.067	0.067	0.1	0.107	0.08	0.086	0.1	0.1	0.077	0.109	0.118	0.298	1.533	35.72
OW_3	26.7566	8.56963	25.6924	3.34787	2.53321	20.7515	0.247868	0.951814	3.28012	0.213167	0.507304	0.0148721	0.183423	0.864234	0.0578359	0.0842752	0.0793179	5.54	5.206	0.162	0.092	0.06	0.055	0.064	0.102	0.102	0.173	0.18	0.132	0.137	0.145	0.145	0.091	0.115	0.154	0.232	1.978	16.8
OWP_1	35.7993	13.6127	3.87324	9.25	1.51056	5.28521	0	0.591549	3.17254	0	0.0246479	0.0387324	0.225352	0.605634	0	0.68662	0.53169	4.75	3.069	0.036	0.124	0.166	0.144	0.163	0.162	0.162	0.245	0.355	0.34	0.373	0.317	0.317	0.202	0.306	0.297	0.355	4.03	25.82
OWP_2	26.9293	26.5377	5.20549	2.36146	0.969107	6.139	0.0593331	0.29271	6.41984	1.58617	0.47862	0.0118666	0.249199	0.581464	1.99755	0.138444	0.0118666	5.1	4.106	0.117	0.189	0.097	0.084	0.106	0.146	0.146	0.134	0.15	0.141	0.152	0.164	0.164	0.116	0.173	0.171	0.199	2.329	3.94
OWP_3	20.9885	35.1582	3.0198	5.5054	1.98671	6.89389	0.686519	0.0728461	5.88066	1.20969	0	0.105958	0.0728461	0.445906	0.481226	0.335533	0.0618088	4.9	3.185	0.162	0.122	0.14	0.121	0.138	0.143	0.143	0.183	0.191	0.147	0.156	0.21	0.21	0.17	0.253	0.25	0.298	2.873	8.05
Variable	Correlations (Spreadsheet9) Marked correlations are significant at p < ,05000 N=6 (Casewise deletion of missing data)
	Dothideomycetes	Sordariomycetes	Agaricomycetes	Eurotiomycetes	Tremellomycetes	Leotiomycetes	Mucoromycetes	Glomeromycetes	Mortierellomycetes	Rozellomycotina	Pezizomycetes	Malasseziomycetes	Microbotryomycetes	Orbiliomycetes	Olpidiomycetes	Xylonomycetes	Cystobasidiomycetes
pHH2O	0.30055	-0.557077	0.71254	-0.724794	0.41917	0.442066	0.399919	0.643624	-0.281297	-0.0363267	0.849407	0.355034	0.347813	0.160885	-0.127424	-0.858714	-0.6274
C (%)	0.469867	-0.593831	0.421177	-0.548992	0.705064	0.0205051	0.513112	0.858577	-0.188484	-0.0388607	0.951143	0.685688	0.648721	0.058537	-0.145755	-0.719126	-0.591304
N (%)	-0.18417	0.0513192	0.305844	-0.516774	0.759249	0.0420198	0.412235	0.474881	0.405993	0.259952	0.572208	0.520256	0.0967871	0.212962	0.0224621	-0.688868	-0.848655
Naphthalene	-0.174584	0.522042	-0.344126	-0.189208	-0.873861	-0.016181	-0.380773	-0.805914	0.0792607	0.545648	-0.353046	-0.625092	-0.246157	-0.257148	0.713822	0.0887752	0.124539
Acenaphthylene	-0.375857	0.483537	-0.479239	0.71656	-0.596957	-0.127275	-0.491948	-0.737081	0.139541	-0.106869	-0.959797	-0.580305	-0.547208	-0.0626049	0.00854309	0.854753	0.718699
Acenaphthene	-0.35761	0.468315	-0.467308	0.715586	-0.613943	-0.110059	-0.482297	-0.739546	0.106755	-0.119492	-0.962592	-0.58518	-0.555561	-0.0743145	-0.0094911	0.854293	0.730381
Fluorene	-0.345699	0.497552	-0.496655	0.669551	-0.65852	-0.129888	-0.486829	-0.774873	0.111425	-0.0564263	-0.945935	-0.600061	-0.538808	-0.107026	0.0614174	0.827924	0.708184
Anthracene	0.219248	0.342533	-0.530348	0.268058	-0.873779	-0.16662	-0.0558568	-0.747177	-0.400468	0.184767	-0.612293	-0.379598	-0.361339	-0.608173	0.129589	0.485375	0.54004
Phenanthrene	0.219248	0.342533	-0.530348	0.268058	-0.873779	-0.16662	-0.0558568	-0.747177	-0.400468	0.184767	-0.612293	-0.379598	-0.361339	-0.608173	0.129589	0.485375	0.54004
Fluoranthene	0.715536	-0.286978	-0.217002	0.367833	-0.380493	-0.0837674	0.414878	-0.0927209	-0.898673	-0.331109	-0.268152	0.149025	-0.112423	-0.648181	-0.576249	0.38927	0.571884
Pyrene	0.532919	-0.288074	-0.289143	0.647018	-0.442529	-0.132478	0.050011	-0.156221	-0.726419	-0.491834	-0.46603	-0.0723717	-0.0622886	-0.428025	-0.51874	0.694768	0.854189
Chrysene	0.569987	-0.278395	-0.37228	0.62475	-0.445244	-0.236332	0.0213261	-0.147181	-0.685161	-0.424407	-0.412324	-0.0499996	0.0518272	-0.454031	-0.408003	0.69412	0.846881
Benz[a]anthracene	0.529621	-0.262022	-0.381887	0.654361	-0.453031	-0.239875	-0.0284802	-0.165081	-0.646967	-0.433137	-0.442602	-0.0837729	0.0462158	-0.42111	-0.39098	0.727837	0.871513
Benzo[b]fluoranthene	0.665699	-0.123955	-0.484557	0.49376	-0.437485	-0.325435	0.301264	-0.21598	-0.740331	-0.219261	-0.383623	0.119898	-0.0551558	-0.703872	-0.402432	0.56455	0.665657
Benzo[k]fluoranthene	0.665699	-0.123955	-0.484557	0.49376	-0.437485	-0.325435	0.301264	-0.21598	-0.740331	-0.219261	-0.383623	0.119898	-0.0551558	-0.703872	-0.402432	0.56455	0.665657
Benzo[a]pyrene	-0.14665	0.382905	-0.508276	0.741771	-0.629099	-0.1537	-0.304005	-0.696166	-0.108552	-0.165612	-0.941988	-0.461358	-0.539475	-0.251991	-0.150344	0.869849	0.783062
Indeno[1,2,3-cd]pyrene	-0.279804	0.440406	-0.503326	0.740953	-0.607623	-0.152402	-0.423262	-0.717777	0.0426323	-0.135835	-0.956387	-0.530132	-0.532966	-0.138997	-0.0545613	0.875773	0.7575
Dibenz[a,h]anthracene	0.486246	0.0988628	-0.551305	0.544541	-0.500756	-0.31011	0.283087	-0.403688	-0.619015	-0.136621	-0.576641	0.0354161	-0.291912	-0.716048	-0.383517	0.627407	0.647604
Benzo[g,h,i]perylene	0.876918	-0.33599	-0.373881	0.248655	0.272579	-0.515627	0.774102	0.384981	-0.66022	-0.182868	0.176128	0.778157	0.30041	-0.69948	-0.56597	0.155315	0.176921
Sum of 15 PAH’s	0.415017	0.0292113	-0.525813	0.640588	-0.569837	-0.280332	0.0470725	-0.41303	-0.566434	-0.23912	-0.625103	-0.124867	-0.210694	-0.56511	-0.322079	0.746631	0.801457
aliphatics	0.607201	-0.678532	-0.00523558	0.30144	0.755165	-0.379482	0.413584	0.867813	-0.304125	-0.517999	0.456339	0.772629	0.660626	-0.0421732	-0.596256	0.0944717	0.122783
